# Supplementary material for: A polymer tethering strategy to achieve high metal loading on catalysts for Fenton reactions
Source: Nat Commun. 2023 Nov 29;14:7841. doi: 10.1038/s41467-023-43678-1 (PMC10687042; doi:10.1038/s41467-023-43678-1)
Supplement: Supplementary file 3 — Source Data [file 41467_2023_43678_MOESM3_ESM.xlsx]

## Sheet: Figure 2d
Site	Adsorption Energy (eV)
Pyridinic-N	-0.52021
Graphitic-C-Fe	-0.14206
Pyrrolic-C-Fe	-0.37612
Pyridinic-C-Fe	-0.47128
Graphitic-N-Fe	-0.16314
Pyrrolic-N-Fe	-0.40319
Pyridinic-N-Fe	-0.67084

## Sheet: Figure 3c
Time (s)	EPR intensityt/intensity0
	Fe@N-C-800	Ferrous ions
0	1	1
20	0.77718	0.70133
40	0.61406	0.50782
60	0.47938	0.29232
80	0.46607	0.15853
100	0.4244	0.09171
120	0.40781	0.03418
160	0.36297	0.02133
200	0.32364	0.01563
240	0.27108	0.00623

## Sheet: Figure 3e
Time (min)	Concentration of •OH (10-3 M)
	Fe@N-C-800/H2O2 without F−	Fe@N-C-800/H2O2 with F−	FeII/H2O2 without F−	FeII/H2O2 with F−
0	0	0	0	0
2	0.01028	0.06223	0.05361	0.04925
4	0.01468	0.09939	0.07639	0.07131
6	0.01706	0.12948	0.08748	0.08446
Inset
type	percentage (%)
•OHfree	11.0374
•OHsurface	88.9626

## Sheet: Figure 4a
Time (min)	C/C0
	H2O2		Fe@N-C-800		Fe@N-C-800/H2O2		N-C-800/H2O2		FexOy-800/H2O2		Ferrous ions/H2O2		Commercial ZVI/H2O2
		s.d.		s.d.		s.d.		s.d.		s.d.		s.d.		s.d.
0	1	0	1	0	1	0	1	0	1	0	1	0	1	0
1	0.99409	0.000749111	0.94795	0.0052	0.29491	0.03328	0.95258	0.00339	0.98481	0.00532	0.60092	0.03525	0.95456	0.00174
2	0.98854	0.00298	0.93485	0.00403	0.16465	0.01766	0.92639	0.00189	0.97134	0.00919	0.57995	0.04627	0.94644	0.00175
3	0.98447	0.00113	0.91879	0.00616	0.09067	0.01702	0.91552	0.000841111	0.9649	0.01203	0.55985	0.02554	0.94505	0.00498
4	0.9803	0.0014	0.90585	0.00634	0.03814	0.01386	0.90276	0.00659	0.95832	0.0121	0.54625	0.03292	0.94353	0.000128134
5	0.97833	0.00154	0.8924	0.00189	0.01622	0.00453	0.89722	0.00746	0.95265	0.00891	0.53428	0.02896	0.94012	0.00232
6	0.97636	0.00136	0.88794	0.00793	0.00722	0.00335	0.89426	0.01031	0.95033	0.00789	0.51519	0.04579	0.93824	0.00228

## Sheet: Figure 4b
Catalyst	H2O2 Utilization Efficiency (%)
		s.d.
Fe@N-C-800	84.1194	0.87908
Ferrous ions	36.3141	0.06545
ZVI	5.38972	0.21178
FexOy-800	2.17801	0.14101

## Sheet: Figure 4d
Pollutant	removal rate (%)		Kobs (min-1)
		s.d.		s.d.
CBZ	95.145	0.48055	0.58386	0.02606
DCF	99.6878	0.05911	1.07847	0.0137
CIP	96.9429	0.30726	0.61356	0.02139
ENR	92.7939	0.14621	0.70365	0.03175
ATZ	96.796	3.59167	0.5852	0.0093
BPA	99.1282	0.26956	0.76145	0.0166
Phenol	100	0	0.79303	0.06623
4-CP	96.5726	0.98618	0.54104	0.00319
PNP	95.451	0.99027	0.68357	0.03459
TCP	98.1219	1.20161	0.668	0.02572
M-3BE	96.2366	0.96649	0.78631	0.00698
AO7	96.0355	0.62369	0.86975	0.0056
MB	98.6494	1.3668	1.1855	0.02266
Rh B	85.6987	3.26588	0.36699	0.01037

## Sheet: Figure 5b
Time (h)	COD Value (mg L-1)
	Fe@N-C-800 (500 mg/L)	Ferrous ions
		2 mg/L	20 mg/L	50 mg/L	100 mg/L	150 mg/L
0	968	968	968	968	968	968
0.5	134	885	894	861	872	852
1	116	879	864	852	856	825
2	110	858	840	807	842	773
3	106	816	811	768	791	747

## Sheet: Figure 5e
Fe@N-C-800/PVDF/H2O2			Fe@N-C-800/PVDF
Bed volume	Removal rate (%)	Flux (L/(m2·h·bar))	Bed volume	Removal rate (%)	Flux (L/(m2·h·bar))
0	98.3587	1662.6	0	94.8374	1799.25
4505.49	98.27	1579.9	5230.77	94.4759	1763.27
7692.31	98.3675	1591.4	8571.43	94.1576	1791.94
10659.3	97.821	1582.4	12307.7	93.6643	1757.24
13956	96.3589	1569.5	15604.4	93.4052	1736.47
16373.6	96.1105	1465.2	18681.3	93.2665	1682.51
19120.9	96.1673	1454.8	22747.3	92.7823	1679.76
21538.5	96.2986	1557.7	26373.6	92.0071	1693.59
24835.2	95.422	1462.4	29890.1	91.4956	1674.29
27692.3	95.2765	1477.8	32637.4	90.9227	1630.07
30659.3	95.5427	1462.4	35824.2	91.3592	1631.79
38241.8	95.312	1516.3	46044	88.1266	1624.06
46153.8	95.8337	1514.1	55714.3	86.0829	1579.18
53626.4	94.7513	1448.1	65384.6	82.8935	1549.83
60659.3	94.9589	1530.6	74505.5	78.7583	1516.32
69011	94.7939	1476.4	83846.2	74.8278	1517.07
85274.7	93.9493	1490.7	92857.1	70.1744	1501.34
101538	92.5972	1435.2	101758	65.3095	1437.22
117582	92.5688	1396.9	110769	60.2492	1348.71
133846	92.8527	1429.2	127473	48.7235	1278.12
150330	92.6611	1385.1	142198	37.889	1209.48
165385	90.6826	1334.7	157253	31.0396	1205.12
			172308	20.687	1151.33

## Sheet: Figure 6f
Catalyst	Content (wt%)	Average Size (nm)
Fe@N-C	30.52	4.23
Co@N-C	28.63	6.13
Cu@N-C	41.02	3.04
Ni@N-C	39.73	4.04
Ag@N-C	20.31	5.08

## Sheet: Supplementary Figure 17a
Time (min)	Control		H3PO4
	C/C0	s.d.	C/C0	s.d.
0	1	0	1	0
1	0.29491	0.03328	0.42088	0.03328
2	0.16465	0.01766	0.32671	0.01766
3	0.09067	0.01702	0.26429	0.01702
4	0.03814	0.01386	0.20114	0.01386
5	0.01622	0.00453	0.16842	0.00453
6	0.00722	0.00335	0.16082	0.00335

[truncated: 12 more sheets: Supplementary Figure 17b, Supplementary Figure 22a, Supplementary Figure 22b, Supplementary Figure 23a, Supplementary Figure 23b, Supplementary Figure 25a, Supplementary Figure 26, Supplementary Figure 29, Supplementary Figure 31, Supplementary Figure 32, Supplementary Figure 34b, Supplementary Figure 35]
